# Supplementary material for: Identification of the Plant Family Caryophyllaceae in Korea Using DNA Barcoding
Source: Plants (Basel). 2023 May 22;12(10):2060. doi: 10.3390/plants12102060 (PMC10222892; doi:10.3390/plants12102060)
Supplement: Supplementary file 1 [file plants-12-02060-s001.zip]

Archive with 1 entries (1 files):
- plants-2295811-supplementary.pdf
